# Supplementary material for: A Deep Learning Approach to Measure Visual Function in Zebrafish
Source: Biology (Basel). 2025 Jun 9;14(6):663. doi: 10.3390/biology14060663 (PMC12189860; doi:10.3390/biology14060663)
Supplement: Supplementary file 1 [file biology-14-00663-s001.zip]

Archive with 2 entries (2 files):
- Supplementary Table S4.pdf
- Supplementary Tables S1-S3.xlsx
