# Supplementary material for: A Deep Learning Approach to Measure Visual Function in Zebrafish
Source: Biology (Basel). 2025 Jun 9;14(6):663. doi: 10.3390/biology14060663 (PMC12189860; doi:10.3390/biology14060663)
Supplement: Supplementary file 1 [file biology-14-00663-s001.zip › Supplementary Tables S1-S3.xlsx]

## Sheet: Supplementary Table S1
Gene Name	Name	sgRNA	On-target score	Off-target score
slc45a2	Dr.Cas9.SLC45A2.1.AC	CTTTAAGCTCCGAGTCCACC	61	93
	Dr.Cas9.SLC45A2.1.AA	GACCGTACATACTCTTACTG	56	95
	Dr.Cas9.SLC45A2.1.AB	AAGGACATGGGCCATCGTGG	79	95

## Sheet: Supplementary Table S2
Supplementary table 2: Stimulus paramters for IR vs NoIR set-up
Duration (s)	Direction	Spatial Frequency (cpd)	Velocity (deg/s)
5	Stationary	0.06	0
10	Clockwise	0.02	15
10	Clockwise	0.04	15
10	Clockwise	0.06	15
10	Clockwise	0.08	15
10	Clockwise	0.1	15
10	Clockwise	0.14	15
10	Counterclockwise	0.02	15
10	Counterclockwise	0.04	15
10	Counterclockwise	0.06	15
10	Counterclockwise	0.08	15
10	Counterclockwise	0.1	15
10	Counterclockwise	0.14	15

## Sheet: Supplementary Table S3
Supplementary table 3: Stimulus paramters for comparing DLC, Stytra and OKRtrack
Duration (s)	Direction	Spatial Frequency (cpd)	Velocity (deg/s)
5	Stationary	0.04	0
5	Clockwise	0.04	15
5	Counterclockwise	0.04	15
5	Clockwise	0.04	15
5	Counterclockwise	0.04	15
5	Clockwise	0.04	15
5	Counterclockwise	0.04	15
5	Clockwise	0.04	15
5	Counterclockwise	0.04	15
5	Clockwise	0.04	15
5	Counterclockwise	0.04	15
5	Clockwise	0.04	15
5	Counterclockwise	0.04	15
60	Clockwise	0.04	15
60	Counterclockwise	0.04	15
